# Supplementary material for: CD36 is required for human sapovirus propagation
Source: J Virol. 2025 Nov 5;99(11):e01325-25. doi: 10.1128/jvi.01325-25 (PMC12646008; doi:10.1128/jvi.01325-25)
Supplement: Table S1 — Aggregated dataset of guide RNA read counts obtained by CRISPR/Cas9 screening. [file jvi.01325-25-s0002.xlsx]

## Sheet: gene_filter
Table S1. Aggregated dataset of guide RNA read counts obtained by CRISPR/Cas9 screening.
Target Gene Symbol	GI.1	GI.6	GII.2	GII.3
A1BG	0	0	209	180
A1CF	0	0	0	0
A2M	0	0	0	544
A2ML1	0	0	0	0
A3GALT2	0	56	726	0
A4GALT	0	891	0	156
A4GNT	0	0	0	0
AAAS	0	0	0	0
AACS	0	0	0	0
AADAC	0	0	0	0
AADACL2	0	0	0	0
AADACL3	0	224	0	0
AADACL4	0	0	0	0
AADAT	0	0	0	0
AAED1	0	0	0	0
AAGAB	0	0	0	0
AAK1	0	0	0	0
AAMDC	1773	464	0	0
AAMP	0	0	0	0
AANAT	0	0	0	0
AAR2	0	106	0	0
AARD	547	0	0	0
AARS	0	0	0	0
AARS2	0	0	0	0
AARSD1	0	0	0	0
AASDH	0	204	274	0
AASDHPPT	0	0	0	0
AASS	0	0	306	0
AATF	0	3282	0	0
AATK	0	0	9413	2165
ABAT	0	0	0	0
ABCA1	2581	2269	1	0
ABCA10	0	0	0	0
ABCA12	0	0	183	357
ABCA13	0	140	0	0
ABCA2	0	32	0	0
ABCA3	2268	1062	0	0
ABCA4	0	0	0	0
ABCA5	0	0	0	0
ABCA6	0	163	0	0
ABCA7	0	0	0	0
ABCA8	0	0	0	0
ABCA9	0	0	0	0
ABCB1	0	0	0	0
ABCB10	408	607	0	0
ABCB11	0	117	0	0
ABCB4	0	0	0	0
ABCB5	0	0	0	0
ABCB6	0	0	0	0
ABCB7	0	0	0	0
ABCB8	0	0	49	1
ABCB9	2913	247	1364	1309
ABCC1	7868	8736	174	0
ABCC10	0	228	0	0
ABCC11	490	288	0	0
ABCC12	340	321	0	0
ABCC2	0	0	0	0
ABCC3	0	112	0	0
ABCC4	0	320	0	0
ABCC5	0	0	252	2
ABCC6	2	0	0	105
ABCC8	0	0	0	1079
ABCC9	0	337	0	0
ABCD1	0	0	0	0
ABCD2	0	0	0	0
ABCD3	0	0	0	0
ABCD4	0	384	0	0
ABCE1	0	0	0	0
ABCF1	0	0	0	363
ABCF2	0	5862	1	0
ABCF3	0	0	0	459
ABCG1	0	0	0	0
ABCG2	0	0	0	0
ABCG4	104	732	2	0
ABCG5	0	0	388	0
ABCG8	0	47	146	0
ABHD1	0	0	0	0
ABHD10	0	0	0	0
ABHD11	0	0	0	0
ABHD12	0	308	0	0
ABHD12B	0	0	0	0
ABHD13	0	0	0	0
ABHD14A	261	1222	0	2
ABHD14B	0	0	0	0
ABHD15	0	0	0	0
ABHD16A	0	758	0	0
ABHD16B	0	0	0	0
ABHD17A	0	0	0	0
ABHD17B	0	139	0	0
ABHD17C	0	0	909	829
ABHD2	360	859	158	0
ABHD3	0	0	0	0
ABHD4	0	0	122	0
ABHD5	0	0	0	0
ABHD6	0	347	166	0
ABHD8	0	0	0	0
ABI1	552	353	20233	24638
ABI2	0	0	0	0
ABI3	2146	13410	3	0
ABI3BP	0	0	0	0
ABL1	0	0	0	0
ABL2	1654	1054	0	0
ABLIM1	0	0	0	0
ABLIM2	0	0	0	0
ABLIM3	0	0	287	243
ABO	0	0	0	0
ABR	0	0	0	0
ABRA	0	0	0	0
ABRACL	0	0	76	0
ABT1	0	0	0	0
ABTB1	0	0	0	0
ABTB2	0	0	0	0
ACAA1	193	114	0	0
ACAA2	0	0	0	0
ACACA	0	0	0	0
ACACB	0	0	464	1
ACAD10	0	0	0	0
ACAD11	362	0	0	0
ACAD8	0	0	0	0
ACAD9	0	0	122	0
ACADL	0	0	0	0
ACADM	2419	141	0	1152
ACADS	0	0	0	0
ACADSB	977	138	0	0
ACADVL	0	0	0	0
ACAN	0	0	0	0
ACAP1	0	144	0	0
ACAP2	0	0	0	0
ACAP3	473	1	0	0
ACAT1	0	0	367	142
ACAT2	0	0	0	0
ACBD3	0	0	0	0
ACBD4	0	249	0	0
ACBD5	0	0	823	299
ACBD6	800	851	0	175
ACBD7	0	792	0	0
ACCS	0	0	219	0
ACCSL	0	0	0	0
ACD	0	0	176	6
ACE	0	0	170	123
ACE2	0	0	0	0
ACER1	0	0	492	0
ACER2	0	0	0	0
ACER3	649	0	0	0
ACHE	0	0	0	0
ACIN1	0	0	0	0
ACKR1	0	0	0	0
ACKR2	0	0	0	0
ACKR3	0	0	0	0
ACKR4	0	0	65	0
ACLY	0	0	712	0
ACMSD	0	0	0	0
ACO1	0	0	0	0
ACO2	0	0	442	1
ACOT1	0	0	239	290
ACOT11	0	0	0	0
ACOT12	0	0	0	0
ACOT13	0	0	0	0
ACOT2	0	84	0	0
ACOT4	0	714	0	0
ACOT6	140	0	230	1
ACOT7	0	0	0	0
ACOT8	0	0	0	0
ACOT9	0	0	911	1
ACOX1	0	0	0	53
ACOX2	459	0	0	0
ACOX3	0	0	0	0
ACOXL	0	0	0	0
ACP1	0	0	134	310
ACP2	0	0	0	0
ACP5	0	0	0	0
ACP6	0	0	87	0
ACPP	0	0	0	0
ACPT	0	0	4009	4309
ACR	0	0	0	0
ACRBP	0	0	0	0
ACRC	382	825	0	0
ACRV1	0	0	0	0
ACSBG1	0	108	0	0
ACSBG2	0	0	0	0
ACSF2	0	0	0	0
ACSF3	0	348	0	0
ACSL1	0	393	381	14
ACSL3	0	0	1091	0
ACSL4	0	901	0	0
ACSL5	0	0	243	0
ACSL6	4355	2164	0	0
ACSM1	589	0	0	0
ACSM2A	0	0	0	0
ACSM2B	0	0	519	0
ACSM3	0	0	666	376
ACSM4	0	0	0	0
ACSM5	0	0	0	0
ACSM6	0	0	0	120
ACSS1	0	316	0	0
ACSS2	0	0	329	0
ACSS3	0	0	0	0
ACTA1	0	565	0	0
ACTA2	0	0	0	0
ACTB	0	0	0	0
ACTBL2	0	0	0	0
ACTC1	0	0	0	0
ACTG1	0	0	0	0
ACTG2	0	0	562	3634
ACTL10	0	157	712	4819
ACTL6A	0	0	0	0
ACTL6B	0	0	0	0
ACTL7A	729	193	0	0
ACTL7B	0	0	0	0
ACTL8	162	1107	0	0
ACTL9	0	0	0	0
ACTN1	0	0	0	235
ACTN2	43063	50213	11	0
ACTN3	0	220	0	0
ACTN4	0	0	0	0
ACTR10	0	0	247	287
ACTR1A	0	0	0	0
ACTR1B	0	0	0	0
ACTR2	236	28	0	0
ACTR3	0	0	0	0
ACTR3B	0	0	0	331
ACTR3C	0	0	0	0
ACTR5	0	0	0	0
ACTR6	0	0	0	0
ACTR8	0	0	0	0
ACTRT1	0	0	0	0
ACTRT2	0	163	0	0
ACTRT3	0	0	0	0
ACVR1	0	0	483	100
ACVR1B	0	0	452	1
ACVR1C	0	712	0	0
ACVR2A	0	0	0	382
ACVR2B	0	0	0	0
ACVRL1	0	0	0	0
ACY1	0	0	0	0
ACY3	0	0	627	0
ACYP1	0	0	0	0
ACYP2	0	0	0	0
ADA	0	0	0	0
ADAD1	0	0	1192	0
ADAD2	0	0	0	0
ADAL	0	0	0	0
ADAM10	0	658	0	58
ADAM11	0	0	0	0
ADAM12	0	0	0	0
ADAM15	0	137	0	0
ADAM17	0	0	0	0
ADAM18	0	14	0	0
ADAM19	0	0	0	0
ADAM2	0	0	3569	176
ADAM20	231	0	0	0
ADAM21	0	0	0	410
ADAM22	0	0	0	0
ADAM23	0	0	0	0
ADAM28	0	145	192	87
ADAM29	0	0	0	0
ADAM30	0	0	0	0
ADAM32	0	0	0	0
ADAM33	0	0	195	756
ADAM7	1127	2037	2	0
ADAM8	0	82	0	0
ADAM9	0	0	133	0
ADAMDEC1	0	0	0	117
ADAMTS1	0	0	0	0
ADAMTS10	277	113	0	0
ADAMTS12	0	187	0	0
ADAMTS13	0	0	1801	2438
ADAMTS14	0	0	0	0
ADAMTS15	0	0	0	0
ADAMTS16	0	3623	221	0
ADAMTS17	0	87	2258	585
ADAMTS18	0	0	87	0
ADAMTS19	0	0	0	0
ADAMTS2	0	0	109848	24513
ADAMTS20	0	0	0	0
ADAMTS3	0	0	0	0
ADAMTS4	0	0	0	86
ADAMTS5	0	0	0	0
ADAMTS6	0	0	0	0
ADAMTS7	0	0	0	0
ADAMTS8	0	77	951	224
ADAMTS9	0	0	0	0
ADAMTSL1	0	231	0	0
ADAMTSL2	0	0	0	0
ADAMTSL3	0	0	1193	97
ADAMTSL4	0	0	0	0
ADAMTSL5	981	555	0	0
ADAP1	0	981	150	0
ADAP2	0	0	0	0
ADAR	0	0	0	0
ADARB1	0	0	0	229
ADARB2	562	264	0	0
ADAT1	0	332	0	0
ADAT2	0	0	0	0
ADAT3	0	0	0	0
ADCK1	441	0	172	0
ADCK2	0	0	0	0
ADCK3	0	0	0	0
ADCK4	0	0	0	0
ADCK5	0	0	0	0
ADCY1	0	0	0	0
ADCY10	0	0	0	0
ADCY2	0	0	0	0
ADCY3	0	0	0	0
ADCY4	0	0	0	0
ADCY5	0	133	126	0
ADCY6	0	0	0	0
ADCY7	0	0	0	0
ADCY8	0	144	0	0
ADCY9	883	1292	0	0
ADCYAP1	0	0	216	0
ADCYAP1R1	0	0	103	0
ADD1	0	0	826	536
ADD2	1	0	0	0
ADD3	0	0	736	0
ADGB	0	0	0	0
ADGRA1	0	0	0	0
ADGRA2	0	0	0	0
ADGRA3	27	0	0	0
ADGRB1	0	0	648	382
ADGRB2	0	249	917	0
ADGRB3	1907	7788	499	0
ADGRD1	298	91	0	0
ADGRE1	0	0	0	0
ADGRE2	0	0	309	0
ADGRE3	0	0	0	0
ADGRE5	297	0	0	0
ADGRF1	0	0	0	0
ADGRF2	861	648	108	0
ADGRF3	0	0	0	0
ADGRF4	0	0	0	0
ADGRF5	0	0	0	0
ADGRG1	0	0	0	449
ADGRG2	0	0	0	0
ADGRG3	0	218	0	0
ADGRG4	0	125	553	0
ADGRG5	0	59	246	0
ADGRG6	0	0	0	0
ADGRG7	0	0	0	230
ADGRL1	0	0	0	0
ADGRL2	0	0	0	0
ADGRL3	0	0	0	0
ADGRL4	0	0	0	0
ADGRV1	0	0	0	0
ADH1A	0	0	0	0
ADH1B	447	0	944	0
ADH1C	0	0	0	0
ADH4	460	124	0	0
ADH5	0	0	0	0
ADH6	0	0	0	0
ADH7	0	0	0	0
ADHFE1	0	0	0	0
ADI1	0	0	0	0
ADIG	374	0	0	0
ADIPOQ	0	0	144	0
ADIPOR1	0	0	0	0
ADIPOR2	0	0	0	0
ADIRF	0	0	0	0
ADK	0	0	0	173
ADM	0	0	0	325
ADM2	0	0	1738	702
ADM5	0	0	0	0
ADNP	0	0	0	0
ADNP2	0	0	0	0
ADO	0	2838	0	0
ADORA1	0	0	0	0
ADORA2A	0	0	0	0
ADORA2B	0	52	0	0
ADORA3	420	0	0	0
ADPGK	0	0	0	278
ADPRH	0	0	0	0
ADPRHL1	271	891	0	0
ADPRHL2	0	0	0	0
ADPRM	0	0	0	0
ADRA1A	0	242	0	0
ADRA1B	0	0	198	0
ADRA1D	0	0	0	0
ADRA2A	691	1189	0	0
ADRA2B	0	252	0	0
ADRA2C	255	407	0	0
ADRB1	0	0	0	0
ADRB2	0	143	390	0
ADRB3	0	0	0	0
ADRBK1	0	0	0	0
ADRBK2	0	0	300	0
ADRM1	0	0	0	0
ADSL	0	0	724	0
ADSS	0	0	0	0
ADSSL1	0	343	0	0
ADTRP	0	0	3490	5698
AEBP1	2810	4149	0	0
AEBP2	0	377	0	0
AEN	0	0	0	0
AES	1097	1769	0	0
AFAP1	0	0	0	0
AFAP1L1	0	0	0	0
AFAP1L2	0	570	0	0
AFF1	0	399	0	0
AFF2	0	0	0	0
AFF3	0	0	76	0
AFF4	0	113	0	0
AFG3L2	0	0	0	0
AFM	0	0	0	0
AFMID	0	0	0	0
AFP	0	0	0	0
AFTPH	0	0	0	0
AGA	0	75	0	0
AGAP1	0	0	4106	13021
AGAP11	0	272	0	0
AGAP2	0	0	0	56
AGAP3	0	559	0	0
AGAP4	0	0	0	0
AGAP5	296	734	174	0
AGAP6	0	0	0	0
AGAP9	0	0	0	0
AGBL1	1966	273	930	1019
AGBL2	0	0	0	0
AGBL3	247	0	248	0
AGBL4	0	0	0	243
AGBL5	0	284	157	0
AGER	0	0	0	0
AGFG1	0	0	548	0
AGFG2	0	0	530	0
AGGF1	0	0	227	133
AGK	0	0	0	0
AGL	235	0	0	0
AGMAT	0	0	0	0
AGMO	0	0	0	0
AGO1	0	0	0	188
AGO2	0	178	0	0
AGO3	0	0	0	0
AGO4	0	0	0	0
AGPAT1	0	0	0	0
AGPAT2	0	0	0	0
AGPAT3	0	0	1575	868
AGPAT4	537	147	1830	164
AGPAT5	456	883	0	0
AGPAT6	0	0	0	0
AGPAT9	216	161	62	0
AGPS	0	0	0	0
AGR2	0	0	0	342
AGR3	114	368	0	0
AGRN	177	131	124	0
AGRP	0	0	0	1863
AGT	0	0	0	0
AGTPBP1	0	0	0	0
AGTR1	0	0	346	0
AGTR2	504	503	320	0
AGTRAP	0	0	0	0
AGXT	0	0	0	0
AGXT2	0	0	0	0
AHCTF1	0	0	0	0
AHCY	363	327	0	0
AHCYL1	0	91	0	0
AHCYL2	0	0	242	0
AHDC1	0	0	1434	1091
AHI1	0	0	3110	0
AHNAK	244	186	0	0
AHNAK2	0	0	0	0
AHR	0	0	0	29
AHRR	0	0	114	754
AHSA1	0	0	0	0
AHSA2	0	0	149	0
AHSG	0	0	0	0
AHSP	0	0	128	1672
AICDA	0	746	0	0
AIDA	2028	1187	0	0
AIF1	0	47	0	0
AIF1L	0	0	246	0
AIFM1	0	0	0	0
AIFM2	0	646	0	0
AIFM3	0	0	0	0
AIG1	0	0	0	0
AIM1	304	1155	0	0
AIM1L	0	159	1	0
AIM2	0	0	0	0
AIMP1	0	0	0	0
AIMP2	0	0	0	0
AIP	170	0	0	0
AIPL1	0	0	0	0
AIRE	0	0	181	248
AJAP1	0	0	0	0
AJUBA	0	0	0	0
AK1	0	0	0	0
AK2	0	0	0	65
AK3	213	170	37	0
AK4	0	0	0	0
AK5	0	0	0	0
AK6	0	0	0	0
AK7	0	0	0	0
AK8	0	531	0	1278
AK9	0	0	0	0
AKAP1	0	0	0	253
AKAP10	0	0	0	0
AKAP11	0	0	0	0
AKAP12	0	0	0	0
AKAP13	58	69	99	0
AKAP14	817	422	175	464
AKAP17A	1042	1583	1	200
AKAP2	0	0	0	0
AKAP3	0	0	0	0
AKAP4	284	0	0	0
AKAP5	0	0	0	0
AKAP6	683	1	0	0
AKAP7	0	0	0	0
AKAP8	0	0	394	0
AKAP8L	0	0	0	0
AKAP9	0	0	0	0
AKIP1	0	0	0	0
AKIRIN1	0	0	0	0
AKIRIN2	0	0	0	0
AKNA	0	0	0	0
AKNAD1	0	0	0	252
AKR1A1	0	125	2157	660
AKR1B1	0	0	0	0
AKR1B10	0	0	210	524
AKR1B15	0	0	0	0
AKR1C1	0	2455	0	0
AKR1C2	0	3	0	190
AKR1C3	0	1013	0	138
AKR1C4	0	0	184	0
AKR1D1	0	0	0	0
AKR1E2	0	403	0	32
AKR7A2	0	276	0	0
AKR7A3	0	77	0	710
AKT1	558	631	328	706
AKT1S1	0	0	0	0
AKT2	133	105	0	0
AKT3	1215	692	0	0
AKTIP	303	581	0	0
ALAD	0	0	0	0
ALAS1	1806	8497	0	0
ALAS2	0	0	0	0
ALB	0	0	0	0
ALCAM	580	1314	6340	3442
ALDH16A1	0	0	0	0
ALDH18A1	0	0	0	0
ALDH1A1	0	0	226	0
ALDH1A2	0	0	0	0
ALDH1A3	0	0	0	0
ALDH1B1	0	158	0	0
ALDH1L1	0	0	312	0
ALDH1L2	0	0	0	0
ALDH2	0	0	0	237
ALDH3A1	0	0	0	0
ALDH3A2	0	0	0	0
ALDH3B1	0	0	0	0
ALDH3B2	5767	24199	134	1
ALDH4A1	0	263	0	0
ALDH5A1	0	0	0	0
ALDH6A1	0	0	0	0
ALDH7A1	0	0	0	0
ALDH8A1	0	0	0	0
ALDH9A1	0	0	0	0
ALDOA	0	0	0	0
ALDOB	504	0	0	0
ALDOC	0	0	0	0
ALG1	0	0	0	0
ALG10	0	0	361	227
ALG10B	0	0	580	232
ALG11	0	0	0	0
ALG12	0	0	0	0
ALG13	0	0	0	265
ALG14	0	293	0	0
ALG1L	0	0	290	1
ALG1L2	0	0	0	0
ALG2	0	352	0	0
ALG3	0	0	433	0
ALG5	0	69	0	0
ALG6	0	0	0	0
ALG8	0	0	0	0
ALG9	0	0	0	0
ALK	0	0	287	0
ALKBH1	0	0	0	0
ALKBH2	1036	825	673	243
ALKBH3	0	0	876	554
ALKBH4	0	0	187	0
ALKBH5	0	0	0	0
ALKBH6	0	0	384	325
ALKBH7	0	0	0	0
ALKBH8	0	0	0	0
ALLC	0	0	0	0
ALMS1	0	0	0	0
ALOX12	0	0	95	0
ALOX12B	0	569	443	0
ALOX15	239	0	1007	0
ALOX15B	0	0	0	124
ALOX5	0	0	0	0
ALOX5AP	0	0	0	0
ALOXE3	0	225	0	0
ALPI	0	0	0	98
ALPK1	0	0	0	0
ALPK2	0	0	24	217
ALPK3	0	0	0	0
ALPL	301	0	0	0
ALPP	0	0	0	0
ALPPL2	0	384	0	0
ALS2	0	0	7670	6826
ALS2CL	0	0	236	0
ALS2CR11	0	0	820	0
ALS2CR12	0	0	0	0
ALX1	0	231	0	0
ALX3	0	0	287	0
ALX4	0	0	0	0
ALYREF	0	0	0	0
AMACR	0	0	0	0
AMBN	0	1487	969	165
AMBP	0	0	337	0
AMBRA1	0	294	0	0
AMD1	0	0	0	0
AMDHD1	0	0	0	0
AMDHD2	0	0	0	0
AMELX	0	0	0	0
AMELY	0	0	0	0
AMER1	456	0	0	0
AMER2	0	135	0	889
AMER3	0	0	0	0
AMFR	0	88	0	714
AMH	1162	108	0	0
AMHR2	0	0	0	0
AMICA1	266	157	670	172
AMIGO1	0	0	1279	1
AMIGO2	0	0	567	251
AMIGO3	0	444	0	0
AMMECR1	0	0	0	0
AMMECR1L	0	0	822	24
AMN	0	0	211	0
AMN1	0	0	0	0
AMOT	368	590	0	0
AMOTL1	0	0	0	0
AMOTL2	0	0	0	0
AMPD1	0	179	0	0
AMPD2	0	85	0	0
AMPD3	0	0	61	0
AMPH	0	0	0	0
AMT	0	0	0	0
AMTN	604	137	1116	295
AMY1A	0	226	0	0
AMY1B	0	0	1	0
AMY1C	0	0	0	0
AMY2A	0	229	0	0
AMY2B	0	0	382	0
AMZ1	0	0	0	0
AMZ2	0	171	0	0
ANAPC1	0	0	0	0
ANAPC10	0	0	0	0
ANAPC11	0	0	229	0
ANAPC13	0	0	0	0
ANAPC15	0	0	0	0
ANAPC16	0	0	775	3610
ANAPC2	0	0	0	0
ANAPC4	0	0	0	0
ANAPC5	0	0	0	0
ANAPC7	0	259	0	1370
ANG	0	77	0	0
ANGEL1	0	0	291	0
ANGEL2	0	0	0	0
ANGPT1	0	0	805	0
ANGPT2	0	0	0	0
ANGPT4	0	0	85	0
ANGPTL1	0	0	0	0
ANGPTL2	0	113	614	0
ANGPTL3	0	0	94	0
ANGPTL4	0	0	0	0
ANGPTL5	0	0	0	0
ANGPTL6	374	0	0	0
ANGPTL7	0	0	0	0
ANHX	0	0	0	0
ANK1	0	0	0	0
ANK2	0	0	0	0
ANK3	0	185	0	361
ANKAR	0	0	0	0
ANKDD1A	0	0	2481	2116
ANKDD1B	0	0	0	0
ANKEF1	0	0	0	0
ANKFN1	0	66	570	549
ANKFY1	0	0	237	147
ANKH	0	591	185	699
ANKHD1	0	0	0	0
ANKHD1-EIF4EBP3	0	0	0	0
ANKIB1	0	0	0	0
ANKK1	0	102	0	0
ANKLE1	0	133	0	0
ANKLE2	0	0	0	0
ANKMY1	1998	1106	0	273
ANKMY2	498	498	0	0
ANKRA2	0	0	0	0
ANKRD1	2018	5183	0	0
ANKRD10	0	0	0	0
ANKRD11	0	269	0	0
ANKRD12	0	0	0	0
ANKRD13A	0	0	0	0
ANKRD13B	0	0	0	0
ANKRD13C	0	0	13909	19507
ANKRD13D	0	0	0	0
ANKRD16	0	0	1022	114
ANKRD17	0	0	0	0
ANKRD18A	0	0	0	181
ANKRD18B	0	0	0	0
ANKRD2	0	0	0	0
ANKRD20A1	0	0	0	0
ANKRD20A2	0	668	0	0
ANKRD20A3	171	164	0	0
ANKRD20A4	4594	6082	1	0
ANKRD22	0	0	0	0
ANKRD23	0	0	0	0
ANKRD24	0	0	739	220
ANKRD26	0	107	204	0
ANKRD27	0	860	444	1
ANKRD28	0	0	0	0
ANKRD30A	0	0	0	0
ANKRD30B	0	96	0	0
ANKRD31	254	244	0	0
ANKRD32	0	0	0	0
ANKRD33	0	0	2559	1616
ANKRD33B	0	0	0	0
ANKRD34A	0	0	0	0
ANKRD34B	0	0	0	0
ANKRD34C	0	0	0	0
ANKRD35	0	0	0	0
ANKRD36	0	57	0	0
ANKRD36B	0	0	0	0
ANKRD37	0	0	0	0
ANKRD39	0	0	145	0
ANKRD40	239	0	0	0
ANKRD42	701	524	0	0
ANKRD44	0	0	0	0
ANKRD45	0	0	0	0
ANKRD46	0	0	0	0
ANKRD49	0	0	973	377
ANKRD50	0	0	265	83
ANKRD52	0	0	0	94
ANKRD53	120	0	0	0
ANKRD54	0	0	142	793
ANKRD55	397	0	0	0
ANKRD6	0	90	0	0
ANKRD60	0	0	963	0
ANKRD61	0	0	0	0
ANKRD62	0	0	0	0
ANKRD63	0	148	0	0
ANKRD65	0	0	0	0
ANKRD66	0	0	0	0
ANKRD7	0	223	0	0
ANKRD9	365	0	0	327
ANKS1A	429	0	380	0
ANKS1B	174	670	0	0
ANKS3	0	0	0	0
ANKS4B	0	0	0	208
ANKS6	1079	0	1333	272
ANKUB1	0	0	0	156
ANKZF1	0	0	595	1010
ANLN	0	0	0	0
ANO1	0	0	0	0
ANO10	0	0	0	0
ANO2	0	0	0	0
ANO3	0	395	0	0
ANO4	0	0	0	0
ANO5	184	126	148	0
ANO6	0	0	0	0
ANO7	0	0	0	0
ANO8	391	1459	1	0
ANO9	136	73	350	0
ANOS1	0	0	0	0
ANP32A	0	0	0	0
ANP32B	0	0	0	0
ANP32C	0	0	0	0
ANP32D	0	0	942	0
ANP32E	0	0	0	0
ANPEP	0	0	0	0
ANTXR1	0	0	0	0
ANTXR2	0	0	0	0
ANTXRL	0	0	0	0
ANXA1	0	0	0	0
ANXA10	0	0	0	0
ANXA11	0	0	292	0
ANXA13	197	153	1	0
ANXA2	0	0	15	441
ANXA2R	0	0	0	0
ANXA3	0	0	0	0
ANXA4	1560	874	0	0
ANXA5	21717	8645	1	0
ANXA6	0	0	605	0
ANXA7	0	0	0	0
ANXA8	0	358	4	5
ANXA8L1	0	0	0	0
ANXA9	0	0	208	0
AOAH	0	0	0	0
AOC1	0	139	403	0
AOC2	0	151	147	0
AOC3	0	688	2869	3
AOX1	0	0	0	0
AP1AR	0	170	113	0
AP1B1	0	0	0	0
AP1G1	0	0	0	0
AP1G2	0	0	585	440
AP1M1	0	0	0	0
AP1M2	0	0	111	0
AP1S1	0	0	0	0
AP1S2	0	0	0	0
AP1S3	0	0	0	0
AP2A1	0	0	0	0
AP2A2	0	0	457	671
AP2B1	0	0	0	0
AP2M1	331	180	0	0
AP2S1	0	191	0	0
AP3B1	0	0	0	0
AP3B2	0	0	0	0
AP3D1	0	0	0	0
AP3M1	0	158	0	0
AP3M2	0	0	0	0
AP3S1	0	0	0	0
AP3S2	0	0	243	0
AP4B1	0	91	0	0
AP4E1	0	0	0	0
AP4M1	0	0	0	0
AP4S1	0	0	0	0
AP5B1	0	0	0	0
AP5M1	0	0	0	0
AP5S1	0	0	0	0
AP5Z1	0	0	208	0
APAF1	0	0	0	0
APBA1	0	186	0	0
APBA2	0	0	0	0
APBA3	0	92	0	0
APBB1	0	0	0	177
APBB1IP	0	0	0	0
APBB2	0	0	0	0
APBB3	0	0	0	0
APC	0	0	0	2485
APC2	0	0	0	0
APCDD1	0	0	0	356
APCDD1L	0	0	0	0
APCS	75	291	104	0
APEH	0	111	0	0
APELA	277	210	0	0
APEX1	0	0	0	0
APEX2	0	0	0	0
APH1A	0	0	0	0
APH1B	0	0	189	145
API5	0	246	0	0
APIP	0	671	1082	421
APITD1	0	0	0	0
APITD1-CORT	0	0	0	0
APLF	0	0	0	0
APLN	0	751	0	0
APLNR	0	0	0	0
APLP1	299	0	622	2635
APLP2	0	0	0	0
APMAP	0	0	0	0
APOA1	0	193	0	0
APOA1BP	0	79	0	0
APOA2	218	95	0	0
APOA4	344	0	549	248
APOA5	0	0	0	0
APOB	0	0	0	0
APOBEC1	0	179	0	0
APOBEC2	1441	1	0	0
APOBEC3A	0	0	0	0
APOBEC3B	1934	604	1370	1968
APOBEC3C	0	0	0	0
APOBEC3D	0	0	0	0
APOBEC3F	0	0	0	0
APOBEC3G	0	0	1966	719
APOBEC3H	350	55	0	0
APOBEC4	452	0	0	0
APOBR	0	534	556	387
APOC1	0	0	0	0
APOC2	0	0	0	0
APOC3	106676	164558	300	0
APOC4	0	0	0	0
APOD	0	0	0	0
APOE	0	0	0	0
APOF	0	303	394	0
APOH	473	357	177	0
APOL1	0	0	0	78
APOL2	0	0	0	0
APOL3	147	533	0	0
APOL4	0	0	0	0
APOL5	0	131	0	0
APOL6	0	0	0	0
APOLD1	0	0	0	0
APOM	255	0	0	0
APOO	568	838	978	0
APOOL	0	0	0	0
APOPT1	0	0	0	0
APP	0	106	0	0
APPBP2	579	205	0	0
APPL1	0	0	0	0
APPL2	0	132	103	0
APRT	0	209	0	0
APTX	208	13	0	0
AQP1	0	0	2043	383
AQP10	0	0	0	219
AQP11	0	0	0	0
AQP12A	0	0	113	1
AQP12B	0	0	0	0
AQP2	0	0	0	0
AQP3	198	0	0	0
AQP4	0	0	0	0
AQP5	0	0	0	0
AQP6	0	0	0	0
AQP7	0	0	0	0
AQP8	388	0	0	0
AQP9	0	0	0	0
AQR	0	0	0	0
AR	0	141	189	1013
ARAF	0	0	0	0
ARAP1	0	284	0	0
ARAP2	594	624	0	0
ARAP3	0	0	558	0
ARC	0	0	207	578
ARCN1	0	0	0	0
AREG	1010	710	1	0
AREL1	0	276	0	0
ARF1	0	0	0	0
ARF3	0	0	0	0
ARF4	0	142	115	608
ARF5	0	0	0	0
ARF6	0	0	1	0
ARFGAP1	0	0	0	0
ARFGAP2	0	0	0	0
ARFGAP3	0	0	0	0
ARFGEF1	0	0	204	0
ARFGEF2	0	0	0	0
ARFGEF3	0	0	0	0
ARFIP1	0	0	139	0
ARFIP2	0	0	0	0
ARFRP1	0	0	0	0
ARG1	0	0	0	0
ARG2	0	0	0	0
ARGFX	0	0	5401	28933
ARGLU1	0	0	0	0
ARHGAP1	0	0	152	0
ARHGAP10	0	0	0	0
ARHGAP11A	0	363	464	0
ARHGAP11B	0	0	0	228
ARHGAP12	0	0	0	0
ARHGAP15	0	0	602	0
ARHGAP17	0	0	0	0
ARHGAP18	0	142	0	0
ARHGAP19	0	0	0	0
ARHGAP20	0	193	308	0
ARHGAP21	0	510	0	0
ARHGAP22	0	63	150	0
ARHGAP23	0	0	0	0
ARHGAP24	0	0	4430	3277
ARHGAP25	1175	487	1	0
ARHGAP26	0	0	0	0
ARHGAP27	0	0	0	0
ARHGAP28	0	0	0	0
ARHGAP29	0	0	0	0
ARHGAP30	0	0	0	0
ARHGAP31	0	0	0	0
ARHGAP32	0	0	0	0
ARHGAP33	0	0	0	670
ARHGAP35	0	0	0	0
ARHGAP36	0	0	0	0
ARHGAP4	0	0	0	0
ARHGAP40	0	292	250	0
ARHGAP42	0	0	0	204
ARHGAP44	0	0	350	190
ARHGAP5	0	0	0	192
ARHGAP6	0	1144	2	0
ARHGAP8	1153	777	187	0
ARHGAP9	0	0	0	0
ARHGDIA	0	0	0	0
ARHGDIB	0	0	4006	2171
ARHGDIG	0	0	0	0
ARHGEF1	0	0	0	0
ARHGEF10	1441	2119	0	0
ARHGEF10L	0	217	0	0
ARHGEF11	0	0	0	0
ARHGEF12	0	0	0	0
ARHGEF15	0	44	0	0
ARHGEF16	0	0	0	0
ARHGEF17	0	0	0	0
ARHGEF18	0	263	102	0
ARHGEF19	0	0	0	0
ARHGEF2	0	478	223	0
ARHGEF25	0	327	0	0
ARHGEF26	229	0	953	235
ARHGEF28	1128	1	6167	725
ARHGEF3	0	0	0	0
ARHGEF33	0	0	0	0
ARHGEF35	0	0	145	286
ARHGEF37	0	67	0	0
ARHGEF38	0	770	0	0
ARHGEF39	0	0	115	396
ARHGEF4	0	0	0	0
ARHGEF40	0	0	0	0
ARHGEF5	0	227	61	0
ARHGEF6	1072	725	0	0
ARHGEF7	0	0	0	0
ARHGEF9	0	0	0	0
ARID1A	0	0	0	0
ARID1B	0	32	0	0
ARID2	0	0	0	0
ARID3A	0	0	0	0
ARID3B	0	0	0	0
ARID3C	0	0	0	0
ARID4A	0	166	0	0
ARID4B	0	0	0	0
ARID5A	0	0	0	0
ARID5B	0	0	0	0
ARIH1	0	0	0	0
ARIH2	0	0	0	0
ARIH2OS	0	305	0	0
ARL1	0	0	0	0
ARL10	0	0	0	0
ARL11	0	0	172	0
ARL13A	0	0	0	0
ARL13B	0	125	0	0
ARL14	0	0	0	0
ARL14EP	0	0	0	0
ARL14EPL	0	0	109	172
ARL15	2490	1737	0	0
ARL16	433	721	0	0
ARL17A	292	1179	1097	218
ARL17B	0	307	151	0
ARL2	0	0	0	0
ARL2BP	0	0	522	0
ARL3	0	0	0	0
ARL4A	0	0	0	0
ARL4C	0	201	1982	2026
ARL4D	82	0	0	0
ARL5A	1051	112	1277	377
ARL5B	0	0	0	0
ARL5C	0	0	0	0
ARL6	0	181	261	297
ARL6IP1	308	0	0	0
ARL6IP4	0	0	0	0
ARL6IP5	0	73	0	0
ARL6IP6	0	0	0	0
ARL8A	0	0	0	0
ARL8B	0	0	0	0
ARL9	0	0	139	0
ARMC1	274	695	0	0
ARMC10	0	0	63	0
ARMC12	0	116	0	0
ARMC2	0	0	0	0
ARMC3	0	30	0	0
ARMC4	0	0	165	353
ARMC5	0	71	0	37
ARMC6	0	530	0	0
ARMC7	0	0	0	0
ARMC8	0	120	0	0
ARMC9	0	312	0	0
ARMCX1	0	0	0	0
ARMCX2	0	0	0	0
ARMCX3	0	478	883	0
ARMCX4	0	0	0	0
ARMCX5	0	0	230	282
ARMCX5-GPRASP2	0	0	0	0
ARMCX6	0	61	0	0
ARMS2	0	0	0	366
ARMT1	0	36	30755	38646
ARNT	0	0	0	0
ARNT2	0	0	0	0
ARNTL	840	302	865	0
ARNTL2	0	0	0	0
ARPC1A	0	0	0	0
ARPC1B	0	334	0	0
ARPC2	0	0	0	0
ARPC3	0	0	0	0
ARPC4	0	0	0	0
ARPC4-TTLL3	0	155	0	0
ARPC5	0	0	0	0
ARPC5L	0	0	997	0
ARPIN	1356	0	516	0
ARPP19	0	0	0	0
ARPP21	0	0	0	0
ARR3	0	0	0	0
ARRB1	0	0	0	0
ARRB2	0	0	0	0
ARRDC1	1155	152	0	649
ARRDC2	0	98	146	0
ARRDC3	0	0	0	0
ARRDC4	0	0	0	0
ARRDC5	0	0	0	0
ARSA	0	0	388	228
ARSB	0	119	162	220
ARSD	0	0	0	0
ARSE	0	0	0	0
ARSF	0	0	83	371
ARSG	0	149	134	212
ARSH	0	0	1757	453
ARSI	0	0	0	0
ARSJ	0	0	0	0
ARSK	232	0	372	77
ART1	0	0	0	0
ART3	0	0	0	0
ART4	568	0	0	0
ART5	0	0	0	0
ARTN	0	0	0	0
ARV1	0	0	0	0
ARVCF	0	65	0	138
ARX	0	983	222	0
AS3MT	0	0	0	0
ASAH1	362	1	0	0
ASAH2	0	0	337	0
ASAH2B	0	0	0	0
ASAP1	0	0	0	0
ASAP2	0	0	0	0
ASAP3	0	0	0	0
ASB1	0	1043	97	0
ASB10	0	0	0	0
ASB11	0	0	0	0
ASB12	254	462	1859	349
ASB13	0	0	0	0
ASB14	0	0	0	0
ASB15	153	241	727	2220
ASB16	0	0	0	0
ASB17	0	107	5075	1201
ASB18	0	0	0	0
ASB2	2406	97	0	0
ASB3	0	0	0	0
ASB4	0	102	164	0
ASB5	0	0	0	0
ASB6	0	537	0	0
ASB7	0	369	0	0
ASB8	0	0	97	0
ASB9	0	0	0	1426
ASCC1	0	0	294	0
ASCC2	0	0	0	0
ASCC3	509	272	0	597
ASCL1	867	0	448	106
ASCL2	0	0	232	0
ASCL3	0	0	0	0
ASCL4	0	0	0	0
ASCL5	1084	0	0	0
ASF1A	0	0	0	0
ASF1B	0	0	0	0
ASGR1	555	1677	170	0
ASGR2	0	0	0	0
ASH1L	0	0	0	0
ASH2L	0	0	0	0
ASIC1	1	293	0	0
ASIC2	0	128	0	0
ASIC3	0	0	28	0
ASIC4	0	659	2	0
ASIC5	0	0	0	220
ASIP	0	0	0	0
ASL	269	0	0	0
ASMT	0	0	0	0
ASMTL	0	0	0	0
ASNA1	0	428	0	0
ASNS	0	0	0	0
ASNSD1	0	0	0	0
ASPA	0	0	0	0
ASPDH	640	39	0	101
ASPG	0	118	0	0
ASPH	386	325	0	0
ASPHD1	0	87	0	0
ASPHD2	4809	922	0	0
ASPM	0	0	0	0
ASPN	0	0	491	0
ASPRV1	498	558	0	0
ASPSCR1	427	61	0	0
ASRGL1	0	0	0	0
ASS1	0	0	0	0
ASTE1	0	0	0	0
ASTL	0	0	0	0
ASTN1	0	0	298	0
ASTN2	0	0	0	0
ASUN	0	0	0	0
ASXL1	0	0	0	0
ASXL2	0	0	0	0
ASXL3	0	0	0	0
ASZ1	0	0	298	0
ATAD1	3070	886	0	131
ATAD2	0	0	0	0
ATAD2B	245	0	0	0
ATAD3A	0	0	0	0
ATAD3B	0	0	0	0
ATAD3C	0	0	0	0
ATAD5	0	0	0	0
ATAT1	0	0	0	0
ATCAY	0	0	0	0
ATE1	550	0	0	0
ATF1	0	0	0	338
ATF2	419597	236279	38	0
ATF3	0	0	0	0
ATF4	0	48	0	0
ATF5	0	0	0	0
ATF6	0	0	0	0
ATF6B	0	0	0	0
ATF7	0	0	178	0
ATF7IP	0	0	0	0
ATF7IP2	0	0	0	0
ATG10	0	820	0	0
ATG101	0	0	0	0
ATG12	0	0	0	0
ATG13	0	0	0	0
ATG14	0	0	0	0
ATG16L1	211	903	161	0
ATG16L2	0	0	0	0
ATG2A	142	568	0	0
ATG2B	0	0	170	0
ATG3	0	278	0	0
ATG4A	0	0	556	1
ATG4B	0	0	489	0
ATG4C	0	0	0	1
ATG4D	0	0	243	0
ATG5	0	12	0	0
ATG7	0	49	374	383
ATG9A	0	0	0	0
ATG9B	0	0	0	0
ATHL1	0	0	0	0
ATIC	0	0	188	0
ATL1	0	0	0	0
ATL2	0	0	0	0
ATL3	0	0	0	0
ATM	0	0	0	0
ATMIN	0	0	0	0
ATN1	0	0	0	0
ATOH1	0	0	0	0
ATOH7	0	0	0	321
ATOH8	0	81	214	0
ATOX1	0	129	0	0
ATP10A	563	3546	226	0
ATP10B	0	0	0	0
ATP10D	0	0	0	0
ATP11A	0	0	0	0
ATP11AUN	0	0	171	0
ATP11B	0	540	703	170
ATP11C	0	0	0	0
ATP12A	0	0	188	0
ATP13A1	0	0	0	0
ATP13A2	0	286	0	0
ATP13A3	0	0	0	0
ATP13A4	418	0	0	0
ATP13A5	0	0	0	0
ATP1A1	0	0	1	0
ATP1A2	365	0	0	0
ATP1A3	0	0	0	0
ATP1A4	0	0	0	0
ATP1B1	0	3006	0	0
ATP1B2	0	0	0	0
ATP1B3	0	0	0	0
ATP1B4	0	301	253	0
ATP2A1	26759	22444	4	1
ATP2A2	0	0	0	0
ATP2A3	0	0	0	335
ATP2B1	0	0	0	0
ATP2B2	0	0	0	0
ATP2B3	0	96	0	0
ATP2B4	0	0	0	0
ATP2C1	0	0	0	0
ATP2C2	0	0	0	0
ATP4A	0	0	0	0
ATP4B	0	0	0	134
ATP5A1	0	0	0	0
ATP5B	0	0	711	2
ATP5C1	0	0	0	0
ATP5D	0	0	0	0
ATP5E	0	0	0	0
ATP5F1	0	0	0	0
ATP5G1	0	0	0	0
ATP5G2	0	0	0	0
ATP5G3	0	0	0	289
ATP5H	0	0	0	0
ATP5I	0	0	0	0
ATP5J	0	0	0	8
ATP5J2	0	0	0	0
ATP5J2-PTCD1	0	0	0	0
ATP5L	0	0	150	0
ATP5L2	0	0	0	0
ATP5O	0	0	453	0
ATP5S	0	0	0	0
ATP5SL	0	0	0	0
ATP6AP1	0	0	0	0
ATP6AP1L	0	0	0	0
ATP6AP2	0	0	0	0
ATP6V0A1	0	0	0	0
ATP6V0A2	0	0	0	0
ATP6V0A4	0	0	0	0
ATP6V0B	0	0	0	0
ATP6V0C	0	0	0	0
ATP6V0D1	0	0	0	0
ATP6V0D2	0	0	0	0
ATP6V0E1	0	0	0	80
ATP6V0E2	0	0	0	0
ATP6V1A	0	199	0	0
ATP6V1B1	0	0	122	0
ATP6V1B2	0	0	0	0
ATP6V1C1	0	0	0	0
ATP6V1C2	0	0	0	0
ATP6V1D	0	0	0	0
ATP6V1E1	0	0	317	0
ATP6V1E2	0	592	5509	527
ATP6V1F	0	0	550	0
ATP6V1G1	0	0	0	0
ATP6V1G2	0	0	1628	177
ATP6V1G3	0	291	0	0
ATP6V1H	0	395	1	0
ATP7A	0	0	0	363
ATP7B	0	297	0	0
ATP8A1	0	0	0	0
ATP8A2	1778	1939	941	1897
ATP8B1	354	1414	469	0
ATP8B2	0	0	1024	2809
ATP8B3	0	0	0	0
ATP8B4	0	0	0	0
ATP9A	0	0	0	0
ATP9B	0	156	0	0
ATPAF1	0	0	0	0
ATPAF2	0	0	0	0
ATPIF1	0	0	0	0
ATR	431	0	0	0
ATRAID	0	0	0	0
ATRIP	0	0	0	0
ATRN	0	0	0	0
ATRNL1	170	882	2	0
ATRX	0	0	0	0
ATXN1	0	281	283	1250
ATXN10	0	0	0	0
ATXN1L	0	0	810	173
ATXN2	0	0	0	0
ATXN2L	0	0	0	0
ATXN3	6839	50030	3	0
ATXN3L	0	0	268	1
ATXN7	149	0	0	0
ATXN7L1	0	0	320	0
ATXN7L2	0	0	0	0
ATXN7L3	0	0	0	0
ATXN7L3B	2574	769	0	0
AUH	0	625	0	0
AUNIP	0	0	0	0
AUP1	0	0	0	0
AURKA	0	0	0	0
AURKAIP1	0	0	0	0
AURKB	0	0	236	0
AURKC	0	0	0	0
AUTS2	860	0	0	0
AVEN	96107	22456	0	119
AVIL	0	0	0	0
AVL9	0	0	0	0
AVP	0	0	0	0
AVPI1	0	0	180	1
AVPR1A	557	888	108	396
AVPR1B	0	141	274	0
AVPR2	3	234	427	591
AWAT1	0	1810	0	0
AWAT2	0	0	0	0
AXDND1	500	526	0	0
AXIN1	0	0	0	0
AXIN2	0	77	0	0
AXL	0	0	0	0
AZGP1	0	0	211	0
AZI2	0	0	394	0
AZIN1	0	267	0	0
AZIN2	689	204	0	0
AZU1	0	0	6044	9421
B2M	0	0	0	0
B3GALNT1	1492	77	0	0
B3GALNT2	0	0	0	0
B3GALT1	0	0	0	0
B3GALT2	0	0	0	242
B3GALT4	0	0	0	0
B3GALT5	0	298	0	0
B3GALT6	0	0	0	0
B3GALTL	0	0	0	0
B3GAT1	0	0	0	0
B3GAT2	0	0	0	0
B3GAT3	0	0	0	0
B3GNT2	0	0	404	0
B3GNT3	0	0	0	0
B3GNT4	0	0	2096	2841
B3GNT5	0	0	0	298
B3GNT6	0	0	104	0
B3GNT7	0	0	110	0
B3GNT8	0	0	0	0
B3GNT9	91638	49581	7	0
B3GNTL1	212	49	495	0
B4GALNT1	0	0	0	0
B4GALNT2	317	20	0	0
B4GALNT3	0	0	0	0
B4GALNT4	0	0	313	0
B4GALT1	0	0	1026	0
B4GALT2	846	344	0	0
B4GALT3	0	0	0	0
B4GALT4	0	0	325	0
B4GALT5	0	0	0	0
B4GALT6	0	0	0	0
B4GALT7	0	0	0	0
B4GAT1	0	0	0	0
B9D1	0	56	156	0
B9D2	209	0	0	0
BAALC	0	113	0	0
BAAT	0	0	0	0
BABAM1	0	0	0	0
BACE1	0	0	0	0
BACE2	150	918	0	0
BACH1	0	0	0	0
BACH2	0	0	0	0
BAD	0	0	0	0
BAG1	0	176	0	0
BAG2	0	0	0	0
BAG3	0	0	0	0
BAG4	0	0	164	0
BAG5	3592	605	0	0
BAG6	0	0	3334	713
BAGE2	0	157	0	0
BAHCC1	0	0	0	0
BAHD1	0	0	0	0
BAIAP2	0	0	0	0
BAIAP2L1	0	0	0	0
BAIAP2L2	0	0	0	0
BAIAP3	0	0	0	0
BAK1	0	0	0	237
BAMBI	0	130	0	0
BANF1	0	0	0	0
BANF2	0	756	0	0
BANK1	1647	61	0	0
BANP	0	0	0	0
BAP1	0	0	0	0
BARD1	0	0	0	0
BARHL1	0	0	892	1
BARHL2	0	0	236	0
BARX1	0	0	234	0
BARX2	0	0	0	0
BASP1	0	0	0	0
BATF	0	0	0	0
BATF2	173	96	0	53
BATF3	0	0	0	0
BAX	0	0	2097	6164
BAZ1A	0	0	0	164
BAZ1B	0	0	52	0
BAZ2A	0	0	152	0
BAZ2B	0	0	0	0
BBC3	1647	3031	989	3526
BBIP1	0	0	0	0
BBOX1	0	0	0	0
BBS1	55	0	0	0
BBS10	0	0	0	0
BBS12	0	0	0	0
BBS2	0	0	0	0
BBS4	0	0	0	0
BBS5	0	0	0	0
BBS7	1009	927	1	0
BBS9	0	0	0	972
BBX	0	0	0	0
BCAM	0	0	0	0
BCAN	0	1136	0	0
BCAP29	0	0	0	0
BCAP31	0	0	0	0
BCAR1	0	0	0	0
BCAR3	0	0	0	0
BCAS1	0	0	0	0
BCAS2	0	0	0	0
BCAS3	0	202	842	0
BCAS4	0	0	0	0
BCAT1	0	0	0	105
BCAT2	0	0	239	1
BCCIP	0	0	0	0
BCDIN3D	0	0	0	0
BCHE	188163	149226	3681	402
BCKDHA	0	0	0	0
BCKDHB	0	0	0	0
BCKDK	0	0	0	0
BCL10	0	0	0	0
BCL11A	0	0	0	0
BCL11B	0	0	109	0
BCL2	0	0	0	0
BCL2A1	0	0	2380	69
BCL2L1	0	0	7410	219
BCL2L10	0	316	0	0
BCL2L11	0	443	304	122
BCL2L12	0	0	0	0
BCL2L13	0	0	0	0
BCL2L14	323	341	273	486
BCL2L15	0	491	0	0
BCL2L2	0	0	0	0
BCL2L2-PABPN1	0	0	0	0
BCL3	0	0	0	0
BCL6	999	705	0	0
BCL6B	133	0	0	0
BCL7A	0	0	0	0
BCL7B	0	2605	1171	0
BCL7C	845	149	0	0
BCL9	0	0	0	0
BCL9L	0	0	0	94
BCLAF1	636	0	0	0
BCO1	0	143	108	0
BCO2	0	0	0	324
BCOR	0	0	0	0
BCORL1	0	0	0	0
BCR	0	0	0	0
BCS1L	0	0	0	0
BDH1	0	0	0	0
BDH2	0	0	312	0
BDKRB1	515	179	0	0
BDKRB2	0	0	0	0
BDP1	0	0	0	0
BEAN1	0	0	0	208
BECN1	0	111	0	0
BECN2	0	109	0	0
BEGAIN	0	132	0	0
BEND2	0	0	0	0
BEND3	0	0	0	0
BEND4	0	0	11170	16538
BEND5	164	0	0	0
BEND6	0	0	101	0
BEND7	0	0	0	0
BEST1	0	0	0	0
BEST2	0	0	0	0
BEST3	0	0	0	0
BEST4	0	0	185	363
BET1	0	0	0	0
BET1L	0	0	0	0
BEX1	0	0	0	0
BEX2	1203	2784	0	0
BEX4	0	0	0	108
BEX5	0	0	0	65
BFAR	0	0	0	133
BFSP1	0	0	552	85
BFSP2	0	0	124	0
BGLAP	0	0	0	0
BGN	0	0	0	0
BHLHA15	497	976	0	260
BHLHA9	466	0	0	223
BHLHB9	0	0	0	0
BHLHE22	0	0	4933	1172
BHLHE23	0	0	0	0
BHLHE40	0	0	161	0
BHLHE41	0	0	0	0
BHMT	0	0	127	0
BHMT2	0	0	177	2334
BICC1	0	0	0	0
BICD1	249	0	0	0
BICD2	0	0	0	0
BID	0	0	0	0
BIK	152	0	0	0
BIN1	0	0	0	0
BIN2	0	1245	0	0
BIN3	0	0	0	0
BIRC2	0	0	0	0
BIRC3	0	0	195	0
BIRC5	0	0	0	0
BIRC6	0	0	0	283
BIRC7	0	792	352	0
BIRC8	0	0	0	0
BIVM	0	0	0	0
BIVM-ERCC5	0	0	0	0
BLCAP	0	0	0	0
BLID	0	0	0	0
BLK	0	63	0	0
BLM	0	0	0	0
BLMH	0	0	0	0
BLNK	0	144	0	0
BLOC1S1	0	0	0	0
BLOC1S2	0	0	0	0
BLOC1S3	0	0	0	0
BLOC1S4	0	94	167	72
BLOC1S5	579	165	52	453
BLOC1S6	398	1	0	0
BLVRA	0	0	0	0
BLVRB	0	44	0	0
BLZF1	8037	5658	0	0
BMF	0	170	0	0
BMI1	0	0	0	0
BMP1	0	0	0	0
BMP10	0	0	0	0
BMP15	0	0	0	0
BMP2	0	166	1586	0
BMP2K	0	0	0	0
BMP3	0	79	0	0
BMP4	0	683	632	0
BMP5	0	112	0	0
BMP6	0	0	0	0
BMP7	0	36	0	0
BMP8A	0	0	614	454
BMP8B	170	1	0	0
BMPER	0	0	288	0
BMPR1A	1820	141	1616	672
BMPR1B	304	0	0	0
BMPR2	0	0	0	296
BMS1	0	0	0	0
BMX	0	2228	3	0
BNC1	0	0	102	0
BNC2	0	268	312	0
BNIP1	0	0	0	0
BNIP2	0	0	0	0
BNIP3	0	0	0	0
BNIP3L	0	205	0	0
BNIPL	0	0	0	0
BOC	0	0	0	0
BOD1	0	0	266	0
BOD1L1	0	0	0	0
BOD1L2	0	108	0	0
BOK	0	0	0	0
BOLA1	0	0	158	295
BOLA2	0	0	0	0
BOLA2B	0	0	0	0
BOLA3	0	0	0	0
BOLL	0	0	217	0
BOP1	0	0	0	0
BORA	0	581	0	0
BPGM	0	0	0	0
BPHL	350	103	0	0
BPI	0	0	0	526
BPIFA1	0	179	0	0
BPIFA2	0	0	0	0
BPIFA3	646	0	0	80
BPIFB1	0	0	341	0
BPIFB2	0	0	0	0
BPIFB3	0	0	0	405
BPIFB4	0	0	0	0
BPIFB6	0	0	0	0
BPIFC	0	0	0	0
BPNT1	133	806	0	0
BPTF	0	0	0	0
BPY2	0	0	0	176
BPY2B	0	307	0	0
BPY2C	328	328	0	0
BRAF	0	0	0	0
BRAP	0	0	0	0
BRAT1	0	919	1	0
BRCA1	0	0	0	0
BRCA2	0	0	0	0
BRCC3	0	0	550	220
BRD1	0	80	131	753
BRD2	0	0	0	0
BRD3	0	0	0	0
BRD4	0	0	2734	1
BRD7	0	0	0	0
BRD8	352	0	0	0
BRD9	0	0	0	0
BRDT	0	0	0	0
BRE	0	0	0	0
BRF1	185	0	0	0
BRF2	109	0	0	0
BRI3	0	0	0	0
BRI3BP	0	0	0	0
BRICD5	0	0	793	1
BRINP1	0	0	0	0
BRINP2	0	0	0	0
BRINP3	0	0	0	0
BRIP1	0	0	0	0
BRIX1	3316	496	0	0
BRK1	0	0	0	0
BRMS1	0	0	5535	5468
BRMS1L	0	0	512	0
BROX	0	0	0	0
BRPF1	267	464	0	0
BRPF3	0	0	0	0
BRS3	0	0	0	0
BRSK1	0	0	0	0
BRSK2	0	0	0	0
BRWD1	0	0	0	119
BRWD3	0	357	1	0
BSCL2	0	0	0	0
BSDC1	0	0	0	0
BSG	0	0	0	0
BSN	0	61	1190	1
BSND	0	0	0	0
BSPH1	0	0	0	110
BSPRY	0	0	0	0
BST1	0	0	113	0
BST2	0	0	0	0
BSX	0	0	0	0
BTAF1	419	195	0	0
BTBD1	0	85	0	283
BTBD10	0	0	0	0
BTBD11	0	0	0	101
BTBD16	0	0	0	0
BTBD17	0	0	0	180
BTBD18	0	0	0	0
BTBD19	0	0	0	0
BTBD2	0	81	0	0
BTBD3	0	61	0	0
BTBD6	0	0	0	261
BTBD7	0	0	246	0
BTBD8	0	0	138	0
BTBD9	0	0	0	0
BTC	0	94	0	0
BTD	0	0	1253	788
BTF3	842	237	0	0
BTF3L4	0	0	0	0
BTG1	0	0	207	419
BTG2	0	0	0	0
BTG3	726	486	0	0
BTG4	4247	922	0	0
BTK	2773	3588	1	0
BTLA	456	308	0	0
BTN1A1	0	0	0	0
BTN2A1	0	0	0	0
BTN2A2	0	710	0	0
BTN3A1	0	219	2358	492
BTN3A2	90	125	0	0
BTN3A3	0	0	0	0
BTNL10	0	0	0	0
BTNL2	0	884	0	0
BTNL3	0	0	0	0
BTNL8	0	0	0	0
BTNL9	0	0	0	0
BTRC	118	459	0	0
BUB1	0	0	0	0
BUB1B	0	0	0	0
BUB3	0	0	0	0
BUD13	0	0	0	0
BUD31	0	306	0	0
BVES	0	125	1344	0
BYSL	0	0	0	0
BZRAP1	0	0	192	0
BZW1	0	0	0	0
BZW2	0	0	0	0
C10orf10	0	0	58	0
C10orf105	0	0	0	0
C10orf107	581	175	1	0
C10orf111	633	583	0	0
C10orf113	0	0	0	0
C10orf12	172	1067	978	632
C10orf120	0	537	0	0
C10orf126	0	0	0	0
C10orf128	194	201	0	0
C10orf131	0	0	479	0
C10orf142	0	0	0	217
C10orf2	0	0	0	0
C10orf25	0	0	514	0
C10orf32	0	0	0	0
C10orf35	0	0	0	0
C10orf53	0	0	0	0
C10orf54	0	214	0	0
C10orf55	0	0	0	0
C10orf62	0	0	0	0
C10orf67	0	0	0	0
C10orf71	232	0	0	0
C10orf76	518	131	2987	7922
C10orf82	734	139	172	0
C10orf88	743	0	0	0
C10orf90	0	84	0	1244
C10orf91	463	1	0	0
C10orf95	0	0	0	0
C10orf99	0	0	0	567
C11orf1	0	164	0	0
C11orf16	0	0	0	0
C11orf21	0	0	257	0
C11orf24	0	0	208	0
C11orf30	0	0	0	0
C11orf31	0	0	0	0
C11orf40	0	180	556	871
C11orf42	0	0	0	0
C11orf44	0	0	0	0
C11orf45	0	108	0	0
C11orf49	128	0	0	0
C11orf52	0	0	0	0
C11orf53	0	0	0	0
C11orf54	0	0	0	0
C11orf57	0	0	0	0
C11orf58	0	0	0	0
C11orf63	0	0	0	0
C11orf65	0	0	0	0
C11orf68	0	951	358	0
C11orf70	0	0	191	0
C11orf71	0	0	0	0
C11orf73	0	0	0	0
C11orf74	0	0	259	1083
C11orf80	0	0	0	0
C11orf84	0	0	0	111
C11orf85	0	0	226	0
C11orf86	0	0	0	103
C11orf87	0	0	0	0
C11orf88	0	0	0	365
C11orf91	153	0	1357	0
C11orf94	0	0	0	208
C11orf95	0	0	0	0
C11orf96	0	0	158	98
C11orf97	0	893	0	0
C11orf98	0	0	0	0
C12orf10	0	0	0	0
C12orf29	0	756	0	0
C12orf4	681	192	0	0
C12orf40	0	159	0	0
C12orf42	5523	567	0	0
C12orf43	0	1020	0	0
C12orf45	0	0	0	0
C12orf49	0	0	0	0
C12orf50	0	276	0	0
C12orf54	0	0	0	0
C12orf56	507	536	0	0
C12orf57	0	0	0	0
C12orf60	0	0	0	0
C12orf65	467	0	0	0
C12orf66	0	1688	0	0
C12orf71	0	0	0	0
C12orf73	0	700	0	0
C12orf74	0	0	0	0
C12orf75	0	0	278	297
C12orf76	0	166	0	0
C12orf77	0	0	0	0
C12orf79	0	0	0	0
C12orf80	0	352	180	292
C14orf1	0	0	0	0
C14orf105	0	1018	0	0
C14orf119	0	41	0	0
C14orf132	0	137	0	0
C14orf142	0	549	0	0
C14orf159	0	0	0	0
C14orf166	0	0	0	0
C14orf169	0	0	0	0
C14orf177	0	0	0	0
C14orf178	0	0	0	0
C14orf180	0	0	0	0
C14orf2	0	0	0	0
C14orf28	0	0	0	0
C14orf37	0	0	0	0
C14orf39	0	0	0	0
C14orf79	0	0	0	0
C14orf80	0	0	0	0
C14orf93	915	602	748	0
C15orf26	0	0	0	0
C15orf27	0	0	0	0
C15orf32	0	0	0	0
C15orf38-AP3S2	0	189	2137	2
C15orf39	17517	14487	0	0
C15orf40	0	0	0	0
C15orf41	0	0	0	0
C15orf43	0	0	0	0
C15orf48	0	0	0	0
C15orf52	0	0	10	0
C15orf53	0	132	297	0
C15orf54	0	98	0	0
C15orf56	0	177	0	0
C15orf57	0	0	0	0
C15orf59	0	0	0	0
C15orf61	0	206	443	0
C15orf62	0	0	0	0
C15orf65	0	0	0	0
C16orf13	0	0	0	0
C16orf45	0	0	0	0
C16orf46	0	128	0	0
C16orf47	0	0	0	0
C16orf52	0	0	0	0
C16orf54	0	0	0	0
C16orf58	0	0	0	0
C16orf59	0	0	0	0
C16orf62	0	0	0	0
C16orf70	0	0	0	0
C16orf71	75	0	0	0
C16orf72	0	0	0	0
C16orf74	0	0	0	272
C16orf78	0	380	1361	568
C16orf82	0	0	0	0
C16orf86	0	0	0	0
C16orf87	0	0	0	0
C16orf89	297	1	0	0
C16orf90	19	0	0	0
C16orf91	0	0	0	0
C16orf92	0	0	258	54
C16orf93	0	0	0	0
C16orf95	580	0	0	0
C16orf96	0	0	171	0
C16orf97	0	197	311	0
C17orf100	0	129	0	0
C17orf102	0	136	0	0
C17orf104	337	0	0	0
C17orf105	0	0	0	0
C17orf107	0	0	0	0
C17orf112	1474	426	369	148
C17orf47	0	0	0	110
C17orf49	0	0	0	0
C17orf50	0	0	0	0
C17orf51	253	0	0	16
C17orf53	0	129	0	0
C17orf58	0	0	0	0
C17orf59	0	156	1	0
C17orf62	12331	12964	2	695
C17orf64	675	610	0	0
C17orf67	0	0	0	0
C17orf70	0	0	0	0
C17orf74	0	0	0	0
C17orf75	0	0	0	0
C17orf77	0	0	255	0
C17orf78	327	329	0	0
C17orf80	0	0	0	0
C17orf82	208	0	0	0
C17orf85	0	0	0	0
C17orf89	0	54	0	0
C17orf96	0	0	0	0
C17orf97	0	0	0	0
C17orf98	0	0	0	0
C17orf99	0	0	348	0
C18orf21	0	0	0	0
C18orf25	0	0	4991	3144
C18orf32	0	142	0	91
C18orf42	216	0	0	508
C18orf54	0	0	0	0
C18orf63	0	0	0	0
C18orf65	0	0	0	0
C18orf8	0	0	0	0
C19orf12	0	0	0	0
C19orf18	1848	1280	0	0
C19orf24	0	0	0	499
C19orf25	0	0	0	0
C19orf26	0	0	0	0
C19orf33	0	0	8	0
C19orf35	182	0	0	0
C19orf38	0	142	272	0
C19orf40	0	0	0	0
C19orf43	0	0	0	40
C19orf44	0	0	0	0
C19orf45	0	0	0	0
C19orf47	0	0	751	0
C19orf48	0	359	1	0
C19orf52	0	0	0	0
C19orf53	0	0	0	0
C19orf54	404	147	0	0
C19orf57	0	0	0	0
C19orf60	0	0	0	0
C19orf66	0	0	0	0
C19orf67	0	0	0	0
C19orf68	0	17	0	0
C19orf70	0	0	0	0
C19orf71	756	0	746	1948
C19orf73	0	109	0	0
C19orf80	0	0	0	106
C19orf81	0	0	0	0
C19orf84	0	0	1174	482
C1D	0	0	0	0
C1GALT1	0	0	0	0
C1GALT1C1	0	0	0	0
C1GALT1C1L	0	446	0	0
C1orf100	0	0	0	229
C1orf101	0	0	0	555
C1orf105	0	0	0	0
C1orf106	0	0	2868	2151
C1orf109	0	0	0	0
C1orf110	0	0	843	682
C1orf111	282	164	0	0
C1orf112	0	0	0	0
C1orf115	0	0	123	0
C1orf116	0	0	0	0
C1orf122	0	0	0	0
C1orf123	556	1889	0	0
C1orf127	0	0	0	0
C1orf131	0	0	0	0
C1orf137	480	0	0	0
C1orf141	0	0	0	0
C1orf146	0	0	0	0
C1orf158	0	0	0	1294
C1orf159	0	0	0	0
C1orf162	504	138	0	0
C1orf167	0	124	440	755
C1orf168	339	0	0	0
C1orf174	0	0	0	0
C1orf177	0	0	0	0
C1orf185	647	0	199	52
C1orf186	0	0	912	231
C1orf189	0	0	0	0
C1orf194	0	0	0	0
C1orf195	0	0	0	0
C1orf198	0	0	0	0
C1orf204	0	0	0	0
C1orf21	60	0	0	0
C1orf210	0	0	0	0
C1orf216	0	0	0	0
C1orf226	0	434	985	92
C1orf228	0	0	0	0
C1orf229	0	170	37	0
C1orf233	0	0	0	0
C1orf234	0	0	0	0
C1orf27	0	0	0	0
C1orf43	0	0	0	0
C1orf50	0	0	0	0
C1orf52	0	0	0	0
C1orf53	0	0	0	0
C1orf54	0	0	233	0
C1orf56	0	425	0	0
C1orf61	0	976	0	0
C1orf64	0	0	3124	1
C1orf68	0	0	0	0
C1orf86	0	0	0	0
C1orf87	0	0	0	0
C1orf94	0	0	0	0
C1orf95	0	0	890	0
C1QA	0	0	0	0
C1QB	0	0	0	0
C1QBP	0	0	0	0
C1QC	0	0	0	0
C1QL1	0	0	0	0
C1QL2	0	0	0	0
C1QL3	0	166	0	0
C1QL4	1182	517	217	3
C1QTNF1	178	425	0	0
C1QTNF2	0	0	0	6482
C1QTNF3	0	0	142	1
C1QTNF4	254	2599	0	0
C1QTNF5	0	0	0	0
C1QTNF6	0	0	0	0
C1QTNF7	269	1847	0	0
C1QTNF8	0	301	0	586
C1QTNF9	0	0	0	0
C1QTNF9B	0	0	0	0
C1QTNF9B-AS1	0	0	0	0
C1RL	36	0	0	0
C1S	0	0	0	0
C2	1335	1358	0	0
[truncated: 17,115 more rows]
